# Supplementary material for: Resistance of Modern Russian Winter Wheat Cultivars to Yellow Rust
Source: Plants (Basel). 2023 Oct 3;12(19):3471. doi: 10.3390/plants12193471 (PMC10574662; doi:10.3390/plants12193471)
Supplement: Supplementary file 1 [file plants-12-03471-s001.zip]

Archive with 1 entries (1 files):
- plants-2609884-supplementary.pdf
